# Supplementary material for: Chemical Characterization, Leishmanicidal Activity and In Vitro Cytotoxicity of the Essential Oil Extracted from Pectis brevipedunculata (Gardner) Sch.Bip. and Its Incorporation into Microemulsion Systems
Source: Pharmaceutics. 2024 Jan 9;16(1):87. doi: 10.3390/pharmaceutics16010087 (PMC10818420; doi:10.3390/pharmaceutics16010087)
Supplement: Supplementary file 1 [file pharmaceutics-16-00087-s001.zip]

Archive with 1 entries (1 files):
- pharmaceutics-2750774-supplementary.pdf
